# Supplementary material for: Species composition, infection rate and feeding preference of Anopheles mosquito species (Diptera: Culicidae) in the west Amhara Region, northwest Ethiopia
Source: PLoS One. 2024 Jul 25;19(7):e0307063. doi: 10.1371/journal.pone.0307063 (PMC11271941; doi:10.1371/journal.pone.0307063)
Supplement: S1 File — (XLSX) [file pone.0307063.s001.xlsx]

## Sheet: Data
Region	Zone	Woreda	Collection method	Feeding status	Resting	An. Species	Kebele	Stratum	HM_CSP PF	HM_CSP PV210	HM_CSP PV247	BM_Human	BM_Bovine	BM_Goat
Amhara	Awi	Ayehu Gagusa	CDC	F	ILT	An. coustani	Dikuna-derb	Medium	Negative	Negative	Negative	Negative	Negative	Negative
Amhara	Awi	Ayehu Gagusa	CDC	UF	ILT	An. coustani	Dikuna-derb	Medium	Negative	Negative	Negative	Negative	Negative	Negative
Amhara	Awi	Ayehu Gagusa	CDC	F	ILT	An. coustani	Dikuna-derb	Medium	Negative	Negative	Negative	Negative	Negative	Negative
Amhara	Awi	Ayehu Gagusa	CDC	F	ILT	An.Cinereus	Dikuna-derb	Medium	Negative	Negative	Negative	Negative	Positive	Negative
Amhara	Awi	Ayehu Gagusa	CDC	F	ILT	An.Cinereus	Wefcho mender	Low	Negative	Negative	Negative	Negative	Positive	Negative
Amhara	Awi	Ayehu Gagusa	CDC	HG	ILT	An.Cinereus	Dikuna-derb	Medium	Negative	Negative	Negative	Negative	Negative	Negative
Amhara	Awi	Ayehu Gagusa	CDC	UF	ILT	An.Cinereus	Dikuna-derb	Medium	Negative	Negative	Negative	Negative	Negative	Negative
Amhara	Awi	Ayehu Gagusa	CDC	F	ILT	An.Cinereus	Ambela	High	Negative	Negative	Negative	Negative	Positive	Negative
Amhara	Awi	Ayehu Gagusa	CDC	F	ILT	An.Cinereus	Ambela	High	Negative	Negative	Negative	Negative	Positive	Negative
Amhara	Awi	Ayehu Gagusa	CDC	UF	ILT	An.Cinereus	Ambela	High	Negative	Negative	Negative	Negative	Negative	Negative
Amhara	Awi	Ayehu Gagusa	CDC	UF	OLT	An.Cinereus	Ambela	High	Negative	Negative	Negative	Negative	Negative	Negative
Amhara	Awi	Ayehu Gagusa	CDC	F	ILT	An.Cinereus	Wefcho mender	Low	Negative	Negative	Negative	Negative	Positive	Negative
Amhara	Awi	Ayehu Gagusa	CDC	UF	ILT	An. coustani	Wefcho mender	Low	Negative	Negative	Negative	Negative	Negative	Negative
Amhara	Awi	Ayehu Gagusa	CDC	F	OLT	An. coustani	Wefcho mender	Low	Negative	Negative	Negative	Negative	Positive	Negative
Amhara	Awi	Ayehu Gagusa	CDC	F	ILT	An.Demeilloni	Shumata	Medium	Negative	Negative	Negative	Negative	Negative	Negative
Amhara	Awi	Ayehu Gagusa	CDC	F	ILT	An.Demeilloni	Shumata	Medium	Negative	Negative	Negative	Negative	Positive	Negative
Amhara	Awi	Ayehu Gagusa	CDC	F	ILT	An.Demeilloni	Shumata	Medium	Negative	Negative	Negative	Negative	Positive	Negative
Amhara	Awi	Ayehu Gagusa	CDC	F	ILT	An.Demeilloni	Shumata	Medium	Negative	Negative	Negative	Negative	Positive	Negative
Amhara	Awi	Ayehu Gagusa	CDC	UF	OLT	An.Demeilloni	Shumata	Medium	Negative	Negative	Negative	Negative	Negative	Negative
Amhara	Awi	Ayehu Gagusa	CDC	F	ILT	An.Demeilloni	Shumata	Medium	Negative	Negative	Negative	Negative	Positive	Negative
Amhara	Awi	Ayehu Gagusa	CDC	F	ILT	An.Demeilloni	Shumata	Medium	Negative	Negative	Negative	Negative	Positive	Negative
Amhara	Awi	Ayehu Gagusa	CDC	F	ILT	An.Demeilloni	Shumata	Medium	Negative	Negative	Negative	Negative	Positive	Negative
Amhara	Awi	Ayehu Gagusa	CDC	UF	ILT	An.Demeilloni	Shumata	Medium	Negative	Negative	Negative	Negative	Negative	Negative
Amhara	Awi	Ayehu Gagusa	CDC	F	ILT	An.Demeilloni	Dikuna-derb	Medium	Negative	Negative	Negative	Negative	Negative	Negative
Amhara	Awi	Ayehu Gagusa	CDC	F	ILT	An.Demeilloni	Dikuna-derb	Medium	Negative	Negative	Negative	Negative	Positive	Negative
Amhara	Awi	Ayehu Gagusa	CDC	F	ILT	An.Demeilloni	Dikuna-derb	Medium	Negative	Negative	Negative	Negative	Positive	Negative
Amhara	Awi	Ayehu Gagusa	CDC	F	ILT	An.Demeilloni	Dikuna-derb	Medium	Negative	Negative	Negative	Negative	Positive	Negative
Amhara	Awi	Ayehu Gagusa	CDC	F	ILT	An.Demeilloni	Dikuna-derb	Medium	Negative	Negative	Negative	Negative	Positive	Negative
Amhara	Awi	Ayehu Gagusa	CDC	UF	ILT	An.Demeilloni	Dikuna-derb	Medium	Negative	Negative	Negative	Negative	Negative	Negative
Amhara	Awi	Ayehu Gagusa	CDC	F	ILT	An.Demeilloni	Dikuna-derb	Medium	Negative	Negative	Negative	Negative	Positive	Negative
Amhara	Awi	Ayehu Gagusa	CDC	F	ILT	An.Demeilloni	Dikuna-derb	Medium	Negative	Negative	Negative	Negative	Positive	Negative
Amhara	Awi	Ayehu Gagusa	CDC	UF	ILT	An.Demeilloni	Dikuna-derb	Medium	Negative	Negative	Negative	Negative	Negative	Negative
Amhara	Awi	Ayehu Gagusa	CDC	UF	ILT	An.Demeilloni	Dikuna-derb	Medium	Negative	Negative	Negative	Negative	Negative	Negative
Amhara	Awi	Ayehu Gagusa	CDC	F	ILT	An.Demeilloni	Dikuna-derb	Medium	Negative	Negative	Negative	Negative	Positive	Negative
Amhara	Awi	Ayehu Gagusa	CDC	UF	ILT	An.Demeilloni	Wefcho mender	Low	Negative	Negative	Negative	Negative	Negative	Negative
Amhara	Awi	Ayehu Gagusa	CDC	UF	ILT	An.Demeilloni	Wefcho mender	Low	Negative	Negative	Negative	Negative	Negative	Negative
Amhara	Awi	Ayehu Gagusa	CDC	UF	OLT	An.Demeilloni	Wefcho mender	Low	Negative	Negative	Negative	Negative	Negative	Negative
Amhara	Awi	Ayehu Gagusa	CDC	F	ILT	An.Demeilloni	Wefcho mender	Low	Negative	Negative	Negative	Negative	Negative	Negative
Amhara	Awi	Ayehu Gagusa	CDC	HG	ILT	An.Demeilloni	Wefcho mender	Low	Negative	Negative	Negative	Negative	Positive	Negative
Amhara	Awi	Ayehu Gagusa	CDC	F	ILT	An.Demeilloni	Wefcho mender	Low	Negative	Negative	Negative	Negative	Positive	Negative
Amhara	Awi	Ayehu Gagusa	CDC	F	OLT	An.Demeilloni	Wefcho mender	Low	Negative	Negative	Negative	Negative	Positive	Negative
Amhara	Awi	Ayehu Gagusa	CDC	UF	ILT	An.Demeilloni	Wefcho mender	Low	Negative	Negative	Negative	Negative	Negative	Negative
Amhara	Awi	Ayehu Gagusa	CDC	F	ILT	An.Demeilloni	Wefcho mender	Low	Negative	Negative	Negative	Negative	Positive	Negative
Amhara	Awi	Ayehu Gagusa	CDC	F	OLT	An.Demeilloni	Wefcho mender	Low	Negative	Negative	Negative	Negative	Positive	Negative
Amhara	Awi	Ayehu Gagusa	CDC	F	ILT	An.Demeilloni	Wefcho mender	Low	Negative	Negative	Negative	Negative	Negative	Negative
Amhara	Awi	Ayehu Gagusa	CDC	F	OLT	An.Demeilloni	Wefcho mender	Low	Negative	Negative	Negative	Negative	Positive	Negative
Amhara	Awi	Ayehu Gagusa	CDC	F	OLT	An.Demeilloni	Wefcho mender	Low	Negative	Negative	Negative	Negative	Positive	Negative
Amhara	Awi	Ayehu Gagusa	CDC	UF	ILT	An.Demeilloni	Wefcho mender	Low	Negative	Negative	Negative	Negative	Positive	Negative
Amhara	Awi	Ayehu Gagusa	CDC	F	OLT	An.Demeilloni	Wefcho mender	Low	Negative	Negative	Negative	Negative	Positive	Negative
Amhara	Awi	Ayehu Gagusa	CDC	F	OLT	An.Demeilloni	Dikuna-derb	Medium	Negative	Negative	Negative	Negative	Positive	Negative
Amhara	Awi	Ayehu Gagusa	CDC	F	ILT	An.Demeilloni	Dikuna-derb	Medium	Negative	Negative	Negative	Negative	Positive	Negative
Amhara	Awi	Ayehu Gagusa	CDC	F	ILT	An.Demeilloni	Dikuna-derb	Medium	Negative	Negative	Negative	Negative	Positive	Negative
Amhara	Awi	Ayehu Gagusa	CDC	F	ILT	An.Demeilloni	Dikuna-derb	Medium	Negative	Negative	Negative	Negative	Positive	Negative
Amhara	Awi	Ayehu Gagusa	CDC	F	ILT	An.Demeilloni	Dikuna-derb	Medium	Negative	Negative	Negative	Negative	Positive	Negative
Amhara	Awi	Ayehu Gagusa	CDC	UF	ILT	An.Demeilloni	Dikuna-derb	Medium	Negative	Negative	Negative	Negative	Negative	Negative
Amhara	Awi	Ayehu Gagusa	CDC	UF	ILT	An.Demeilloni	Dikuna-derb	Medium	Negative	Negative	Negative	Negative	Negative	Negative
Amhara	Awi	Ayehu Gagusa	CDC	F	ILT	An.Demeilloni	Dikuna-derb	Medium	Negative	Negative	Negative	Negative	Positive	Negative
Amhara	Awi	Ayehu Gagusa	CDC	F	ILT	An.Demeilloni	Dikuna-derb	Medium	Negative	Negative	Negative	Negative	Positive	Negative
Amhara	Awi	Ayehu Gagusa	CDC	UF	ILT	An.Demeilloni	Dikuna-derb	Medium	Negative	Negative	Negative	Negative	Negative	Negative
Amhara	Awi	Ayehu Gagusa	CDC	F	ILT	An.Demeilloni	Dikuna-derb	Medium	Negative	Negative	Negative	Negative	Negative	Negative
Amhara	Awi	Ayehu Gagusa	CDC	UF	ILT	An.Demeilloni	Dikuna-derb	Medium	Negative	Negative	Negative	Negative	Negative	Negative
Amhara	Awi	Ayehu Gagusa	CDC	UF	ILT	An.Demeilloni	Dikuna-derb	Medium	Negative	Negative	Negative	Negative	Negative	Negative
Amhara	Awi	Ayehu Gagusa	CDC	UF	ILT	An.Demeilloni	Dikuna-derb	Medium	Negative	Negative	Negative	Negative	Negative	Negative
Amhara	Awi	Ayehu Gagusa	CDC	HG	ILT	An.Demeilloni	Dikuna-derb	Medium	Negative	Negative	Negative	Negative	Negative	Negative
Amhara	Awi	Ayehu Gagusa	CDC	F	ILT	An.Demeilloni	Dikuna-derb	Medium	Negative	Negative	Negative	Negative	Negative	Negative
Amhara	Awi	Ayehu Gagusa	CDC	F	ILT	An.Demeilloni	Dikuna-derb	Medium	Negative	Negative	Negative	Negative	Positive	Negative
Amhara	Awi	Ayehu Gagusa	CDC	F	ILT	An.Demeilloni	Dikuna-derb	Medium	Negative	Negative	Negative	Negative	Negative	Negative
Amhara	Awi	Ayehu Gagusa	CDC	UF	OLT	An.Demeilloni	Dikuna-derb	Medium	Negative	Negative	Negative	Negative	Negative	Negative
Amhara	Awi	Ayehu Gagusa	CDC	F	ILT	An.Demeilloni	Ambela	High	Negative	Negative	Negative	Negative	Positive	Negative
Amhara	Awi	Ayehu Gagusa	CDC	F	ILT	An.Demeilloni	Ambela	High	Negative	Negative	Negative	Negative	Positive	Negative
Amhara	Awi	Ayehu Gagusa	CDC	F	ILT	An.Demeilloni	Ambela	High	Negative	Negative	Negative	Negative	Positive	Negative
Amhara	Awi	Ayehu Gagusa	CDC	F	ILT	An.Demeilloni	Ambela	High	Negative	Negative	Negative	Negative	Negative	Negative
Amhara	Awi	Ayehu Gagusa	CDC	F	ILT	An.Demeilloni	Ambela	High	Negative	Negative	Negative	Negative	Positive	Negative
Amhara	Awi	Ayehu Gagusa	CDC	UF	ILT	An.Demeilloni	Ambela	High	Negative	Negative	Negative	Negative	Negative	Negative
Amhara	Awi	Ayehu Gagusa	CDC	F	ILT	An.Demeilloni	Ambela	High	Negative	Negative	Negative	Negative	Positive	Negative
Amhara	Awi	Ayehu Gagusa	CDC	UF	ILT	An.Demeilloni	Ambela	High	Negative	Negative	Negative	Negative	Negative	Negative
Amhara	Awi	Ayehu Gagusa	CDC	F	ILT	An.Demeilloni	Ambela	High	Negative	Negative	Negative	Negative	Negative	Negative
Amhara	Awi	Ayehu Gagusa	CDC	F	ILT	An.Demeilloni	Ambela	High	Negative	Negative	Negative	Negative	Positive	Negative
Amhara	Awi	Ayehu Gagusa	CDC	F	ILT	An.Demeilloni	Ambela	High	Negative	Negative	Negative	Negative	Positive	Negative
Amhara	Awi	Ayehu Gagusa	CDC	UF	OLT	An.Demeilloni	Ambela	High	Negative	Negative	Negative	Negative	Negative	Negative
Amhara	Awi	Ayehu Gagusa	CDC	F	OLT	An.Demeilloni	Ambela	High	Negative	Negative	Negative	Negative	Positive	Negative
Amhara	Awi	Ayehu Gagusa	CDC	F	OLT	An.Demeilloni	Ambela	High	Negative	Negative	Negative	Negative	Positive	Negative
Amhara	Awi	Ayehu Gagusa	CDC	F	OLT	An.Demeilloni	Ambela	High	Negative	Negative	Negative	Negative	Negative	Negative
Amhara	Awi	Ayehu Gagusa	CDC	F	OLT	An.Demeilloni	Ambela	High	Negative	Negative	Negative	Negative	Positive	Negative
Amhara	Awi	Ayehu Gagusa	CDC	UF	OLT	An. gambiae complex	Ehudiet	High	Negative	Negative	Negative	Negative	Negative	Negative
Amhara	Awi	Ayehu Gagusa	CDC	UF	OLT	An. gambiae complex	Wefcho mender	Low	Negative	Negative	Negative	Negative	Negative	Negative
Amhara	Awi	Ayehu Gagusa	CDC	UF	ILT	An. gambiae complex	Wefcho mender	Low	Negative	Negative	Negative	Negative	Negative	Negative
Amhara	Awi	Ayehu Gagusa	CDC	F	OLT	An. gambiae complex	Wefcho mender	Low	Negative	Negative	Negative	Negative	Negative	Negative
Amhara	Awi	Ayehu Gagusa	CDC	F	OLT	An. gambiae complex	Wefcho mender	Low	Negative	Negative	Negative	Negative	Positive	Negative
Amhara	Awi	Ayehu Gagusa	CDC	UF	ILT	An. gambiae complex	Wefcho mender	Low	Negative	Negative	Negative	Negative	Negative	Negative
Amhara	Awi	Ayehu Gagusa	CDC	F	ILT	An. gambiae complex	Wefcho mender	Low	Negative	Negative	Negative	Negative	Positive	Negative
Amhara	Awi	Ayehu Gagusa	CDC	UF	ILT	An. gambiae complex	Wefcho mender	Low	Negative	Negative	Negative	Negative	Negative	Negative
Amhara	Awi	Ayehu Gagusa	CDC	F	ILT	An. pretoriensis	Dikuna-derb	Medium	Negative	Negative	Negative	Negative	Positive	Negative
Amhara	Awi	Ayehu Gagusa	CDC	F	OLT	An. pretoriensis	Wefcho mender	Low	Negative	Negative	Negative	Negative	Positive	Negative
Amhara	Awi	Ayehu Gagusa	CDC	F	ILT	An. squamosus	Dikuna-derb	Medium	Negative	Negative	Negative	Negative	Negative	Negative
Amhara	Awi	Ayehu Gagusa	CDC	UF	OLT	An.Demeilloni	Maje	High	Negative	Negative	Negative	Negative	Negative	Negative
Amhara	Awi	Ayehu Gagusa	CDC	F	ILT	An. gambiae complex	shumabo	High	Negative	Negative	Negative	Negative	Negative	Negative
Amhara	Awi	Ayehu Gagusa	CDC	UF	ILT	An. gambiae complex	shumabo	High	Negative	Negative	Negative	Negative	Negative	Negative
Amhara	Awi	Ayehu Gagusa	CDC	F	ILT	An. gambiae complex	shumabo	High	Negative	Negative	Negative	Negative	Negative	Negative
Amhara	Awi	Ayehu Gagusa	CDC	UF	ILT	An. pharoensis	shumabo	High	Negative	Negative	Negative	Negative	Negative	Negative
Amhara	Awi	Ayehu Gagusa	CDC	UF	OLT	An. pharoensis	shumabo	High	Negative	Negative	Negative	Negative	Negative	Negative
Amhara	Awi	Ayehu Gagusa	CDC	F	ILT	An. pharoensis	shumabo	High	Negative	Negative	Negative	Negative	Negative	Negative
Amhara	Awi	Ayehu Gagusa	CDC	F	OLT	An.Cinereus	Wondata	Medium	Negative	Negative	Negative	Negative	Positive	Negative
Amhara	Awi	Ayehu Gagusa	CDC	UF	OLT	An.Cinereus	Wondata	Medium	Negative	Negative	Negative	Negative	Negative	Negative
Amhara	Awi	Ayehu Gagusa	CDC	UF	OLT	An.Cinereus	Wondata	Medium	Negative	Negative	Negative	Negative	Negative	Negative
Amhara	Awi	Ayehu Gagusa	CDC	UF	OLT	An.Cinereus	Wondata	Medium	Negative	Negative	Negative	Negative	Negative	Negative
Amhara	Awi	Ayehu Gagusa	CDC	HG	OLT	An.Cinereus	Wondata	Medium	Negative	Negative	Negative	Negative	Negative	Negative
Amhara	Awi	Ayehu Gagusa	CDC	UF	OLT	An.Cinereus	Wondata	Medium	Negative	Negative	Negative	Negative	Negative	Negative
Amhara	Awi	Ayehu Gagusa	CDC	F	ILT	An.Cinereus	Wondata	Medium	Negative	Negative	Negative	Negative	Negative	Negative
Amhara	Awi	Ayehu Gagusa	CDC	F	ILT	An.Cinereus	Yibab	Medium	Negative	Negative	Negative	Negative	Positive	Negative
Amhara	East Gojjam	Ebinat	CDC	UF	OLT	An.Cinereus	Yegidada	Medium	Negative	Negative	Negative	Negative	Negative	Negative
Amhara	East Gojjam	Ebinat	CDC	UF	ILT	An.Cinereus	Yegidada	Medium	Negative	Negative	Negative	Negative	Negative	Negative
Amhara	East Gojjam	Ebinat	CDC	UF	OLT	An.Cinereus	Yegidada	Medium	Negative	Negative	Negative	Negative	Negative	Negative
Amhara	East Gojjam	Ebinat	CDC	UF	ILT	An.Cinereus	Yegidada	Medium	Negative	Negative	Negative	Negative	Negative	Negative
Amhara	East Gojjam	Ebinat	CDC	UF	OLT	An.Cinereus	Yegidada	Medium	Negative	Negative	Negative	Negative	Negative	Negative
Amhara	East Gojjam	Ebinat	CDC	F	OLT	An.Cinereus	Yegidada	Medium	Negative	Negative	Negative	Negative	Negative	Negative
Amhara	East Gojjam	Ebinat	CDC	F	OLT	An.Demeilloni	Genet Zurya	High	Negative	Negative	Negative	Negative	Negative	Negative
Amhara	East Gojjam	Ebinat	CDC	UF	OLT	An.Demeilloni	Yedenbegn	Medium	Negative	Negative	Negative	Negative	Negative	Negative
Amhara	East Gojjam	Ebinat	CDC	F	ILT	An.Demeilloni	Yegidada	Medium	Negative	Negative	Negative	Negative	Negative	Negative
Amhara	East Gojjam	Ebinat	CDC	G	OLT	An. gambiae complex	Genet Zurya	High	Negative	Negative	Negative	Negative	Negative	Negative
Amhara	East Gojjam	Ebinat	CDC	UF	OLT	An. gambiae complex	Genet Zurya	High	Negative	Negative	Negative	Negative	Negative	Negative
Amhara	East Gojjam	Ebinat	CDC	UF	OLT	An. gambiae complex	Chago	High	Negative	Negative	Negative	Negative	Negative	Negative
Amhara	East Gojjam	Ebinat	CDC	UF	OLT	An. gambiae complex	Chago	High	Negative	Negative	Negative	Negative	Negative	Negative
Amhara	East Gojjam	Ebinat	CDC	UF	OLT	An. gambiae complex	Chago	High	Negative	Negative	Negative	Negative	Negative	Negative
Amhara	East Gojjam	Ebinat	CDC	UF	OLT	An. gambiae complex	Chago	High	Negative	Negative	Negative	Negative	Negative	Negative
Amhara	South Gondar	Ebinat	CDC	UF	OLT	An.Cinereus	Akuha	High	Negative	Negative	Negative	Negative	Negative	Negative
Amhara	South Gondar	Ebinat	CDC	UF	OLT	An.Cinereus	Akuha	High	Negative	Negative	Negative	Negative	Negative	Negative
Amhara	South Gondar	Ebinat	CDC	UF	OLT	An.Cinereus	Akuha	High	Negative	Negative	Negative	Negative	Negative	Negative
Amhara	South Gondar	Ebinat	CDC	UF	ILT	An.Cinereus	Akuha	High	Negative	Negative	Negative	Negative	Negative	Negative
Amhara	South Gondar	Ebinat	CDC	G	ILT	An.Cinereus	Akuha	High	Negative	Negative	Negative	Negative	Negative	Negative
Amhara	South Gondar	Ebinat	CDC	UF	ILT	An.Cinereus	Akuha	High	Negative	Negative	Negative	Negative	Negative	Negative
Amhara	South Gondar	Ebinat	CDC	F	OLT	An.Cinereus	Akuha	High	Negative	Negative	Negative	Negative	Negative	Negative
Amhara	South Gondar	Ebinat	CDC	UF	OLT	An.Cinereus	Akuha	High	Negative	Negative	Negative	Negative	Negative	Negative
Amhara	South Gondar	Ebinat	CDC	UF	OLT	An.Cinereus	Akuha	High	Negative	Negative	Negative	Negative	Negative	Negative
Amhara	South Gondar	Ebinat	CDC	HG	OLT	An.Cinereus	Akuha	High	Negative	Negative	Negative	Negative	Negative	Negative
Amhara	South Gondar	Ebinat	CDC	UF	OLT	An.Cinereus	Akuha	High	Negative	Negative	Negative	Negative	Negative	Negative
Amhara	South Gondar	Ebinat	CDC	UF	OLT	An.Cinereus	Akuha	High	Negative	Negative	Negative	Negative	Negative	Negative
Amhara	South Gondar	Ebinat	CDC	UF	OLT	An.Cinereus	Akuha	High	Negative	Negative	Negative	Negative	Negative	Negative
Amhara	South Gondar	Ebinat	CDC	UF	ILT	An.Cinereus	Akuha	High	Negative	Negative	Negative	Negative	Negative	Negative
Amhara	South Gondar	Ebinat	CDC	UF	OLT	An.Cinereus	Akuha	High	Negative	Negative	Negative	Negative	Negative	Negative
Amhara	South Gondar	Ebinat	CDC	UF	OLT	An.Cinereus	Akuha	High	Negative	Negative	Negative	Negative	Negative	Negative
Amhara	South Gondar	Ebinat	CDC	UF	OLT	An.Cinereus	Akuha	High	Negative	Negative	Negative	Negative	Negative	Negative
Amhara	South Gondar	Ebinat	CDC	UF	OLT	An.Cinereus	Akuha	High	Negative	Negative	Negative	Negative	Negative	Negative
Amhara	South Gondar	Ebinat	CDC	UF	OLT	An.Cinereus	Akuha	High	Negative	Negative	Negative	Negative	Negative	Negative
Amhara	South Gondar	Ebinat	CDC	UF	OLT	An.Cinereus	Akuha	High	Negative	Negative	Negative	Negative	Negative	Negative
Amhara	South Gondar	Ebinat	CDC	UF	OLT	An.Cinereus	Akuha	High	Negative	Negative	Negative	Negative	Negative	Negative
Amhara	South Gondar	Ebinat	CDC	UF	OLT	An.Cinereus	Akuha	High	Negative	Negative	Negative	Negative	Negative	Negative
Amhara	South Gondar	Ebinat	CDC	UF	OLT	An.Cinereus	Akuha	High	Negative	Negative	Negative	Negative	Negative	Negative
Amhara	South Gondar	Ebinat	CDC	HG	OLT	An.Cinereus	Akuha	High	Negative	Negative	Negative	Negative	Positive	Negative
Amhara	South Gondar	Ebinat	CDC	UF	OLT	An.Cinereus	Akuha	High	Negative	Negative	Negative	Negative	Negative	Negative
Amhara	South Gondar	Ebinat	CDC	UF	OLT	An.Cinereus	Akuha	High	Negative	Negative	Positive	Negative	Negative	Negative
Amhara	South Gondar	Ebinat	CDC	UF	OLT	An.Cinereus	Akuha	High	Negative	Negative	Negative	Negative	Negative	Negative
Amhara	South Gondar	Ebinat	CDC	UF	OLT	An.Cinereus	Akuha	High	Negative	Negative	Negative	Negative	Negative	Negative
Amhara	South Gondar	Ebinat	CDC	UF	OLT	An.Cinereus	Akuha	High	Negative	Negative	Negative	Negative	Negative	Negative
Amhara	South Gondar	Ebinat	CDC	UF	ILT	An.Cinereus	Serawudi	High	Negative	Negative	Negative	Negative	Negative	Negative
Amhara	South Gondar	Ebinat	CDC	HG	OLT	An.Cinereus	Serawudi	High	Negative	Negative	Negative	Negative	Positive	Negative
Amhara	South Gondar	Ebinat	CDC	UF	OLT	An.Cinereus	Serawudi	High	Negative	Negative	Negative	Negative	Negative	Negative
Amhara	South Gondar	Ebinat	CDC	UF	OLT	An.Cinereus	Serawudi	High	Negative	Negative	Negative	Negative	Negative	Negative
Amhara	South Gondar	Ebinat	CDC	UF	ILT	An.Cinereus	Serawudi	High	Negative	Negative	Negative	Negative	Negative	Negative
Amhara	South Gondar	Ebinat	CDC	UF	ILT	An.Cinereus	Serawudi	High	Negative	Negative	Negative	Negative	Negative	Negative
Amhara	South Gondar	Ebinat	CDC	UF	ILT	An.Cinereus	Serawudi	High	Negative	Negative	Negative	Negative	Negative	Negative
Amhara	South Gondar	Ebinat	CDC	UF	ILT	An.Cinereus	Serawudi	High	Negative	Negative	Negative	Negative	Negative	Negative
Amhara	South Gondar	Ebinat	CDC	UF	OLT	An.Cinereus	Serawudi	High	Negative	Negative	Negative	Negative	Negative	Negative
Amhara	South Gondar	Ebinat	CDC	F	OLT	An.Cinereus	Serawudi	High	Negative	Negative	Negative	Negative	Positive	Negative
Amhara	South Gondar	Ebinat	CDC	F	OLT	An.Cinereus	Serawudi	High	Negative	Negative	Negative	Negative	Positive	Negative
Amhara	South Gondar	Ebinat	CDC	F	ILT	An.Cinereus	Serawudi	High	Negative	Negative	Negative	Negative	Negative	Negative
Amhara	South Gondar	Ebinat	CDC	G	OLT	An.Cinereus	Serawudi	High	Negative	Negative	Negative	Negative	Negative	Negative
Amhara	South Gondar	Ebinat	CDC	G	OLT	An.Cinereus	Serawudi	High	Negative	Negative	Negative	Negative	Positive	Negative
Amhara	South Gondar	Ebinat	CDC	UF	ILT	An.Cinereus	Selamaya	Low	Negative	Negative	Negative	Negative	Negative	Negative
Amhara	South Gondar	Ebinat	CDC	UF	ILT	An.Cinereus	Selamaya	Medium	Negative	Negative	Positive	Negative	Negative	Negative
Amhara	South Gondar	Ebinat	CDC	UF	ILT	An.Cinereus	Selamaya	Medium	Negative	Negative	Negative	Negative	Negative	Negative
Amhara	South Gondar	Ebinat	CDC	UF	ILT	An.Cinereus	Selamaya	Medium	Negative	Negative	Negative	Negative	Negative	Negative
Amhara	South Gondar	Ebinat	CDC	UF	ILT	An.Cinereus	Taresinba	Medium	Negative	Negative	Negative	Negative	Negative	Negative
Amhara	South Gondar	Ebinat	CDC	UF	OLT	An.Cinereus	Taresinba	Medium	Negative	Negative	Negative	Negative	Negative	Negative
Amhara	South Gondar	Ebinat	CDC	G	OLT	An.Cinereus	Taresinba	Medium	Negative	Negative	Negative	Negative	Negative	Negative
Amhara	South Gondar	Ebinat	CDC	F	OLT	An.Cinereus	Taresinba	Medium	Negative	Negative	Negative	Negative	Negative	Negative
Amhara	South Gondar	Ebinat	CDC	F	ILT	An.Cinereus	Taresinba	Medium	Negative	Negative	Negative	Negative	Positive	Negative
Amhara	South Gondar	Ebinat	CDC	UF	ILT	An.Cinereus	Taresinba	Medium	Negative	Negative	Negative	Negative	Negative	Negative
Amhara	South Gondar	Ebinat	CDC	UF	OLT	An.Demeilloni	Akuha	High	Negative	Negative	Negative	Negative	Negative	Negative
Amhara	South Gondar	Ebinat	CDC	UF	ILT	An.Demeilloni	Akuha	High	Negative	Negative	Negative	Negative	Negative	Negative
Amhara	South Gondar	Ebinat	CDC	UF	OLT	An.Demeilloni	Akuha	High	Negative	Negative	Negative	Negative	Negative	Negative
Amhara	South Gondar	Ebinat	CDC	UF	ILT	An.Demeilloni	Akuha	High	Negative	Negative	Negative	Negative	Negative	Negative
Amhara	South Gondar	Ebinat	CDC	UF	OLT	An.Demeilloni	Akuha	High	Negative	Negative	Negative	Negative	Negative	Negative
Amhara	South Gondar	Ebinat	CDC	UF	OLT	An.Demeilloni	Serawudi	High	Negative	Negative	Negative	Negative	Negative	Negative
Amhara	South Gondar	Jabitehnan	CDC	UF	OLT	An.Demeilloni	Serawudi	High	Negative	Negative	Negative	Negative	Negative	Negative
Amhara	South Gondar	Jabitehnan	CDC	UF	ILT	An.Demeilloni	Serawudi	High	Negative	Negative	Positive	Negative	Negative	Negative
Amhara	South Gondar	Jabitehnan	CDC	UF	OLT	An.Demeilloni	Amstiya	Low	Negative	Negative	Negative	Negative	Negative	Negative
Amhara	South Gondar	Jabitehnan	CDC	UF	ILT	An.Demeilloni	Taresinba	Medium	Negative	Negative	Negative	Negative	Negative	Negative
Amhara	South Gondar	Jabitehnan	CDC	UF	ILT	An. gambiae complex	Akuha	High	Negative	Negative	Negative	Negative	Negative	Negative
Amhara	South Gondar	Jabitehnan	CDC	HG	ILT	An. gambiae complex	Akuha	High	Negative	Negative	Negative	Negative	Negative	Negative
Amhara	South Gondar	Jabitehnan	CDC	UF	ILT	An. gambiae complex	Akuha	High	Negative	Negative	Negative	Negative	Negative	Negative
Amhara	South Gondar	Jabitehnan	CDC	UF	ILT	An. gambiae complex	Akuha	High	Negative	Negative	Negative	Negative	Negative	Negative
Amhara	South Gondar	Jabitehnan	CDC	F	ILT	An. gambiae complex	Serawudi	High	Negative	Negative	Negative	Negative	Negative	Negative
Amhara	South Gondar	Jabitehnan	CDC	UF	ILT	An. gambiae complex	Taresinba	Medium	Negative	Negative	Negative	Negative	Negative	Negative
Amhara	West Gojjam	Jabitehnan	CDC	UF	OLT	An.Cinereus	Ergibkeberomeda	High	Negative	Negative	Negative	Negative	Negative	Negative
Amhara	West Gojjam	Jabitehnan	CDC	UF	ILT	An.Cinereus	Ergibkeberomeda	High	Negative	Negative	Negative	Negative	Negative	Negative
Amhara	West Gojjam	Jabitehnan	CDC	UF	OLT	An.Cinereus	Gorf kawuncha	Medium	Negative	Negative	Negative	Negative	Negative	Negative
Amhara	West Gojjam	Jabitehnan	CDC	G	ILT	An.Cinereus	Gorf kawuncha	Medium	Negative	Negative	Negative	Negative	Negative	Negative
Amhara	West Gojjam	Jabitehnan	CDC	F	OLT	An.Cinereus	Gorf kawuncha	Medium	Negative	Negative	Negative	Negative	Positive	Negative
Amhara	West Gojjam	Jabitehnan	CDC	G	ILT	An.Cinereus	Gorf kawuncha	Medium	Negative	Negative	Negative	Negative	Negative	Negative
Amhara	West Gojjam	Jabitehnan	CDC	HG	ILT	An.Cinereus	Wega Gunisa	Medium	Negative	Negative	Negative	Negative	Negative	Negative
Amhara	West Gojjam	Jabitehnan	CDC	G	ILT	An.Cinereus	Wega Gunisa	Medium	Negative	Negative	Negative	Negative	Negative	Negative
Amhara	West Gojjam	Jabitehnan	CDC	F	OLT	An.Cinereus	Wega Gunisa	Medium	Negative	Negative	Negative	Negative	Positive	Negative
Amhara	West Gojjam	Jabitehnan	CDC	F	OLT	An.Cinereus	Wega Gunisa	Medium	Negative	Negative	Negative	Negative	Positive	Negative
Amhara	West Gojjam	Jabitehnan	CDC	UF	ILT	An.Cinereus	Wega Gunisa	Medium	Negative	Positive	Negative	Negative	Negative	Negative
Amhara	West Gojjam	Jabitehnan	CDC	UF	OLT	An.Cinereus	Wega Gunisa	Medium	Negative	Positive	Negative	Negative	Negative	Negative
Amhara	West Gojjam	Jabitehnan	CDC	UF	OLT	An.Cinereus	Wega Gunisa	Medium	Negative	Negative	Negative	Negative	Negative	Negative
Amhara	West Gojjam	Jabitehnan	CDC	UF	OLT	An.Cinereus	Wega Gunisa	Medium	Negative	Negative	Negative	Negative	Negative	Negative
Amhara	West Gojjam	Jabitehnan	CDC	F	OLT	An.Cinereus	Wega Gunisa	Medium	Negative	Negative	Negative	Negative	Negative	Negative
Amhara	West Gojjam	Jabitehnan	CDC	UF	ILT	An.Cinereus	Wega Gunisa	Medium	Negative	Negative	Negative	Negative	Negative	Negative
Amhara	West Gojjam	Jabitehnan	CDC	UF	ILT	An.Cinereus	Mender meter	Low	Negative	Negative	Negative	Negative	Negative	Negative
Amhara	West Gojjam	Jabitehnan	CDC	F	ILT	An.Demeilloni	Ergibkeberomeda	High	Negative	Negative	Negative	Negative	Positive	Negative
Amhara	West Gojjam	Jabitehnan	CDC	F	OLT	An.Demeilloni	Ergibkeberomeda	High	Negative	Negative	Negative	Negative	Negative	Negative
Amhara	West Gojjam	Jabitehnan	CDC	F	OLT	An.Demeilloni	Ergibkeberomeda	High	Negative	Negative	Negative	Negative	Negative	Negative
Amhara	West Gojjam	Jabitehnan	CDC	F	ILT	An.Demeilloni	Ergibkeberomeda	High	Negative	Negative	Negative	Negative	Negative	Negative
Amhara	West Gojjam	Jabitehnan	CDC	UF	ILT	An.Demeilloni	Ergibkeberomeda	High	Negative	Negative	Negative	Negative	Negative	Negative
Amhara	West Gojjam	Jabitehnan	CDC	F	ILT	An.Demeilloni	Ergibkeberomeda	High	Negative	Negative	Negative	Negative	Negative	Negative
Amhara	West Gojjam	Jabitehnan	CDC	F	OLT	An.Demeilloni	Ergibkeberomeda	High	Negative	Negative	Negative	Negative	Negative	Negative
Amhara	West Gojjam	Jabitehnan	CDC	HG	ILT	An.Demeilloni	Ergibkeberomeda	High	Negative	Negative	Negative	Negative	Negative	Negative
Amhara	West Gojjam	Jabitehnan	CDC	UF	ILT	An.Demeilloni	Ergibkeberomeda	High	Negative	Negative	Negative	Negative	Negative	Negative
Amhara	West Gojjam	Jabitehnan	CDC	UF	ILT	An.Demeilloni	Ergibkeberomeda	High	Negative	Negative	Negative	Negative	Negative	Negative
Amhara	West Gojjam	Jabitehnan	CDC	F	ILT	An.Demeilloni	Ergibkeberomeda	High	Negative	Negative	Negative	Negative	Positive	Negative
Amhara	West Gojjam	Jabitehnan	CDC	UF	ILT	An.Demeilloni	Ergibkeberomeda	High	Negative	Negative	Negative	Negative	Negative	Negative
Amhara	West Gojjam	Jabitehnan	CDC	F	OLT	An.Demeilloni	Gorf kawuncha	Medium	Negative	Negative	Negative	Negative	Negative	Negative
Amhara	West Gojjam	Jabitehnan	CDC	G	ILT	An.Demeilloni	Gorf kawuncha	Medium	Negative	Negative	Negative	Negative	Negative	Negative
Amhara	West Gojjam	Jabitehnan	CDC	G	ILT	An.Demeilloni	Gorf kawuncha	Medium	Negative	Negative	Negative	Negative	Negative	Negative
Amhara	West Gojjam	Jabitehnan	CDC	UF	ILT	An.Demeilloni	Gorf kawuncha	Medium	Negative	Negative	Negative	Negative	Negative	Negative
Amhara	West Gojjam	Jabitehnan	CDC	UF	OLT	An.Demeilloni	Gorf kawuncha	Medium	Negative	Negative	Negative	Negative	Negative	Negative
Amhara	West Gojjam	Jabitehnan	CDC	F	ILT	An.Demeilloni	Gorf kawuncha	Medium	Negative	Negative	Negative	Negative	Positive	Negative
Amhara	West Gojjam	Jabitehnan	CDC	UF	ILT	An.Demeilloni	Wega Gunisa	Medium	Negative	Negative	Negative	Negative	Negative	Negative
Amhara	West Gojjam	Jabitehnan	CDC	F	ILT	An.Demeilloni	Wega Gunisa	Medium	Negative	Positive	Negative	Negative	Negative	Negative
Amhara	West Gojjam	Jabitehnan	CDC	F	ILT	An.Demeilloni	Wega Gunisa	Medium	Negative	Negative	Negative	Negative	Negative	Negative
Amhara	West Gojjam	Jabitehnan	CDC	UF	ILT	An.Demeilloni	Wega Gunisa	Medium	Negative	Negative	Negative	Negative	Negative	Negative
Amhara	West Gojjam	Jabitehnan	CDC	HG	ILT	An.Demeilloni	Wega Gunisa	Medium	Negative	Negative	Negative	Negative	Negative	Negative
Amhara	West Gojjam	Jabitehnan	CDC	F	ILT	An.Demeilloni	Wega Gunisa	Medium	Negative	Negative	Negative	Negative	Positive	Negative
Amhara	West Gojjam	Jabitehnan	CDC	UF	OLT	An.Demeilloni	Wega Gunisa	Medium	Negative	Negative	Negative	Negative	Negative	Negative
Amhara	West Gojjam	Jabitehnan	CDC	UF	OLT	An.Demeilloni	Wega Gunisa	Medium	Negative	Negative	Negative	Negative	Negative	Negative
Amhara	West Gojjam	Jabitehnan	CDC	F	ILT	An.Demeilloni	Mender meter	Low	Negative	Negative	Negative	Negative	Negative	Negative
Amhara	West Gojjam	Jabitehnan	CDC	UF	ILT	An.Demeilloni	Mender meter	Low	Negative	Negative	Negative	Negative	Negative	Negative
Amhara	West Gojjam	Jabitehnan	CDC	F	ILT	An. gambiae complex	Ergibkeberomeda	High	Negative	Negative	Negative	Negative	Positive	Negative
Amhara	West Gojjam	Jabitehnan	CDC	F	OLT	An. gambiae complex	Ergibkeberomeda	High	Negative	Negative	Negative	Negative	Negative	Negative
Amhara	West Gojjam	Jabitehnan	CDC	F	OLT	An. gambiae complex	Ergibkeberomeda	High	Negative	Negative	Negative	Negative	Positive	Negative
Amhara	West Gojjam	Jabitehnan	CDC	F	ILT	An. gambiae complex	Gorf kawuncha	Medium	Negative	Negative	Negative	Negative	Negative	Negative
Amhara	West Gojjam	Jabitehnan	CDC	HG	ILT	An. gambiae complex	Gorf kawuncha	Medium	Negative	Negative	Negative	Negative	Negative	Negative
Amhara	West Gojjam	Jabitehnan	CDC	UF	ILT	An. gambiae complex	Gorf kawuncha	Medium	Negative	Negative	Negative	Negative	Negative	Negative
Amhara	West Gojjam	Jabitehnan	CDC	UF	OLT	An. gambiae complex	Gorf kawuncha	Medium	Positive	Negative	Negative	Negative	Negative	Negative
Amhara	West Gojjam	Jabitehnan	CDC	UF	ILT	An. gambiae complex	Gorf kawuncha	Medium	Negative	Negative	Negative	Negative	Negative	Negative
Amhara	West Gojjam	Jabitehnan	CDC	F	ILT	An. gambiae complex	Wega Gunisa	Medium	Negative	Negative	Negative	Negative	Negative	Negative
Amhara	West Gojjam	Jabitehnan	CDC	F	ILT	An. gambiae complex	Wega Gunisa	Medium	Negative	Negative	Negative	Negative	Negative	Negative
Amhara	West Gojjam	Jabitehnan	CDC	UF	ILT	An. gambiae complex	Wega Gunisa	Medium	Negative	Negative	Negative	Negative	Negative	Negative
Amhara	West Gojjam	Jabitehnan	CDC	G	ILT	An. gambiae complex	Wega Gunisa	Medium	Negative	Negative	Negative	Negative	Negative	Negative
Amhara	West Gojjam	Jabitehnan	CDC	F	ILT	An. gambiae complex	Wega Gunisa	Medium	Negative	Negative	Negative	Negative	Negative	Negative
Amhara	West Gojjam	Jabitehnan	CDC	F	ILT	An. gambiae complex	Wega Gunisa	Medium	Negative	Negative	Negative	Negative	Negative	Negative
Amhara	West Gojjam	Jabitehnan	CDC	UF	ILT	An. gambiae complex	Wega Gunisa	Medium	Negative	Negative	Negative	Negative	Negative	Negative
Amhara	West Gojjam	Jabitehnan	CDC	F	ILT	An. gambiae complex	Wega Gunisa	Medium	Negative	Negative	Negative	Negative	Positive	Negative
Amhara	West Gojjam	Jabitehnan	CDC	UF	ILT	An. gambiae complex	Wega Gunisa	Medium	Negative	Negative	Negative	Negative	Negative	Negative
Amhara	West Gojjam	Jabitehnan	CDC	F	ILT	An. pharoensis	Ergibkeberomeda	High	Negative	Negative	Negative	Negative	Positive	Negative
Amhara	West Gojjam	Jabitehnan	CDC	F	OLT	An. pretoriensis	Ergibkeberomeda	High	Negative	Negative	Negative	Negative	Negative	Negative
Amhara	West Gojjam	Jabitehnan	CDC	F	OLT	An. squamosus	Wega Gunisa	Medium	Negative	Negative	Negative	Negative	Positive	Negative
Amhara	West Gojjam	Jabitehnan	CDC	F	OLT	An. squamosus	Wega Gunisa	Medium	Negative	Negative	Negative	Negative	Negative	Negative
Amhara	West Gojjam	Jabitehnan	CDC	F	OLT	An. squamosus	Wega Gunisa	Medium	Negative	Negative	Negative	Negative	Negative	Negative

## Sheet: BM
Region	Woreda	Pool ID	Collection method	collection date	Feeding status	Species Identification	Kebele	Stratum	Human	Bovine	Goat
Amhara	Ebinat	SGEB	CDC	15/03/2023	HG	An.gambiae complex	Akuha	High	Negative	Negative	Negative
Amhara	Ebinat	SGEB	CDC	15/03/2023	G	An. cinereus	Akuha	High	Negative	Negative	Negative
Amhara	Ebinat	SGEB	CDC	15/03/2023	F	An. cinereus	Akuha	High	Negative	Negative	Negative
Amhara	Ebinat	SGEB	CDC	15/03/2023	HG	An. cinereus	Akuha	High	Negative	Negative	Negative
Amhara	Ebinat	SGEB	CDC	15/03/2023	HG	An. cinereus	Akuha	High	Negative	positive	Negative
Amhara	Ebinat	SGEB	CDC	18/03/2023	HG	An. cinereus	Serawudi	High	Negative	positive	Negative
Amhara	Ebinat	SGEB	CDC	18/03/2023	F	An. cinereus	Serawudi	High	Negative	positive	Negative
Amhara	Ebinat	SGEB	CDC	18/03/2023	F	An.gambiae complex	Serawudi	High	Negative	Negative	Negative
Amhara	Ebinat	SGEB	CDC	18/03/2023	F	An. cinereus	Serawudi	High	Negative	positive	Negative
Amhara	Ebinat	SGEB	CDC	18/03/2023	F	An. cinereus	Serawudi	High	Negative	Negative	Negative
Amhara	Ebinat	SGEB	CDC	18/03/2023	G	An. cinereus	Serawudi	High	Negative	Negative	Negative
Amhara	Ebinat	SGEB	CDC	18/03/2023	G	An. cinereus	Serawudi	High	Negative	positive	Negative
Amhara	Ebinat	SGEB	CDC	17/03/2023	G	An. cinereus	Taresinba	Medium	Negative	Negative	Negative
Amhara	Ebinat	SGEB	CDC	17/03/2023	F	An. cinereus	Taresinba	Medium	Negative	Negative	Negative
Amhara	Ebinat	SGEB	CDC	17/03/2023	F	An. cinereus	Taresinba	Medium	Negative	positive	Negative
Amhara	Bahir Dar Zuria	BDZ	CDC	16/02/2023	F	An. cinereus	Wondata	Medium	Negative	positive	Negative
Amhara	Bahir Dar Zuria	BDZ	CDC	16/02/2023	F	An.demeilloni	Wondata	Medium	Negative	Negative	Negative
Amhara	Bahir Dar Zuria	BDZ	CDC	16/02/2023	HG	An.demeilloni	Wondata	Medium	Negative	Negative	Negative
Amhara	Bahir Dar Zuria	BDZ	CDC	16/02/2023	HG	An. cinereus	Wondata	Medium	Negative	Negative	Negative
Amhara	Bahir Dar Zuria	BDZ	CDC	16/02/2023	F	An.demeilloni	Wondata	Medium	Negative	Negative	Negative
Amhara	Bahir Dar Zuria	BDZ	CDC	16/02/2023	F	An. cinereus	Wondata	Medium	Negative	Negative	Negative
Amhara	Bahir Dar Zuria	BDZ	CDC	16/02/2023	F	An.demeilloni	Wondata	Medium	Negative	Negative	Negative
Amhara	Bahir Dar Zuria	BDZ	CDC	18/02/2023	HG	An.demeilloni	Feresewoga	Low	Negative	Negative	Negative
Amhara	Bahir Dar Zuria	BDZ	CDC	15/02/2023	F	An.demeilloni	Yibab	Medium	Negative	Negative	Negative
Amhara	Bahir Dar Zuria	BDZ	CDC	15/02/2023	F	An. cinereus	Yibab	Medium	Negative	positive	Negative
Amhara	Bahir Dar Zuria	BDZ	CDC	15/02/2023	G	An. cinereus	Yibab	Medium	Negative	Negative	Negative
Amhara	Bahir Dar Zuria	BDZ	CDC	15/02/2023	F	An.demeilloni	Yibab	Medium	Negative	positive	Negative
Amhara	Bahir Dar Zuria	BDZ	CDC	14/02/2023	G	An.gambiae complex	Robit Baeta	High	Negative	Negative	Negative
Amhara	Bahir Dar Zuria	BDZ	CDC	14/02/2023	G	An.demeilloni	Robit Baeta	High	Negative	Negative	Negative
Amhara	Bahir Dar Zuria	BDZ	CDC	14/02/2023	G	An.demeilloni	Robit Baeta	High	Negative	Negative	Negative
Amhara	Bahir Dar Zuria	BDZ	CDC	15/02/2023	F	An.demeilloni	Andasa	High	Negative	Negative	Negative
Amhara	Bahir Dar Zuria	BDZ	CDC	15/02/2023	F	An. cinereus	Andasa	High	Negative	positive	Negative
Amhara	Bahir Dar Zuria	BDZ	CDC	15/02/2023	F	An.demeilloni	Andasa	High	Negative	positive	Negative
Amhara	Bahir Dar Zuria	BDZ	CDC	15/02/2023	F	An.gambiae complex	Andasa	High	Negative	Negative	Negative
Amhara	Bahir Dar Zuria	BDZ	CDC	15/02/2023	F	An. cinereus	Andasa	High	Negative	Negative	Negative
Amhara	Bahir Dar Zuria	BDZ	CDC	15/02/2023	F	An.demeilloni	Andasa	High	Negative	positive	Negative
Amhara	Bahir Dar Zuria	BDZ	CDC	15/02/2023	F	An.demeilloni	Andasa	High	Negative	Negative	Negative
Amhara	Bahir Dar Zuria	BDZ	CDC	15/02/2023	F	An.gambiae complex	Andasa	High	Positive	Negative	Negative
Amhara	Bahir Dar Zuria	BDZ	CDC	15/02/2023	F	An.demeilloni	Andasa	High	Negative	Negative	Negative
Amhara	Bahir Dar City	BDC	CDC	23/03/2023	F	An.gambiae complex	shumabo	High	Negative	Negative	Negative
Amhara	Bahir Dar City	BDC	CDC	23/03/2023	F	An.gambiae complex	shumabo	High	Negative	Negative	Negative
Amhara	Bahir Dar City	BDC	CDC	23/03/2023	F	An.pharoensis	shumabo	High	Negative	Negative	Negative
Amhara	D/Elias	EGDE	CDC	2023-11-03	F	An.demeilloni	Genet Zurya	High	Negative	Negative	Negative
Amhara	D/Elias	EGDE	CDC	2023-11-03	G	An.gambiae complex	Genet Zurya	High	Negative	Negative	Negative
Amhara	D/Elias	EGDE	CDC	2023-09-03	F	An. cinereus	Yedenbegn	Medium	Negative	Negative	Negative
Amhara	D/Elias	EGDE	CDC	2023-09-03	G	An. cinereus	Yedenbegn	Medium	Negative	Negative	Negative
Amhara	D/Elias	EGDE	CDC	2023-08-03	F	An. cinereus	Yegidada	Medium	Negative	Negative	Negative
Amhara	D/Elias	EGDE	CDC	2023-08-03	F	An.demeilloni	Yegidada	Medium	Negative	Negative	Negative
Amhara	D/Elias	EGDE	CDC	2023-10-03	F	An. cinereus	Yegidada	Medium	Negative	Negative	Negative
Amhara	Ayehu Gagusa	AYG	CDC	2023-11-02	F	An. coustani	Dikuna-derb	Medium	Negative	Negative	Negative
Amhara	Ayehu Gagusa	AYG	CDC	2023-11-02	F	An.demeilloni	Dikuna-derb	Medium	Negative	Negative	Negative
Amhara	Ayehu Gagusa	AYG	CDC	2023-11-02	F	An. coustani	Dikuna-derb	Medium	Negative	Negative	Negative
Amhara	Ayehu Gagusa	AYG	CDC	2023-11-02	F	An.demeilloni	Dikuna-derb	Medium	Negative	positive	Negative
Amhara	Ayehu Gagusa	AYG	CDC	2023-11-02	F	An.demeilloni	Dikuna-derb	Medium	Negative	positive	Negative
Amhara	Ayehu Gagusa	AYG	CDC	2023-11-02	F	An. cinereus	Dikuna-derb	Medium	Negative	positive	Negative
Amhara	Ayehu Gagusa	AYG	CDC	2023-11-02	F	An.demeilloni	Dikuna-derb	Medium	Negative	positive	Negative
Amhara	Ayehu Gagusa	AYG	CDC	2023-11-02	F	An.demeilloni	Dikuna-derb	Medium	Negative	positive	Negative
Amhara	Ayehu Gagusa	AYG	CDC	2023-11-02	F	An.demeilloni	Dikuna-derb	Medium	Negative	positive	Negative
Amhara	Ayehu Gagusa	AYG	CDC	2023-11-02	F	An. pretoriensis	Dikuna-derb	Medium	Negative	positive	Negative
Amhara	Ayehu Gagusa	AYG	CDC	2023-11-02	F	An.demeilloni	Dikuna-derb	Medium	Negative	positive	Negative
Amhara	Ayehu Gagusa	AYG	CDC	2023-11-02	F	An.demeilloni	Dikuna-derb	Medium	Negative	Negative	Negative
Amhara	Ayehu Gagusa	AYG	CDC	2023-11-02	F	An.demeilloni	Dikuna-derb	Medium	Negative	positive	Negative
Amhara	Ayehu Gagusa	AYG	CDC	2023-11-02	F	An.demeilloni	Dikuna-derb	Medium	Negative	positive	Negative
Amhara	Ayehu Gagusa	AYG	CDC	2023-11-02	F	An.demeilloni	Dikuna-derb	Medium	positive	positive	Negative
Amhara	Ayehu Gagusa	AYG	CDC	2023-11-02	F	An.demeilloni	Dikuna-derb	Medium	Negative	positive	Negative
Amhara	Ayehu Gagusa	AYG	CDC	2023-11-02	F	An.demeilloni	Dikuna-derb	Medium	Negative	positive	Negative
Amhara	Ayehu Gagusa	AYG	CDC	2023-11-02	F	An.demeilloni	Dikuna-derb	Medium	Negative	positive	Negative
Amhara	Ayehu Gagusa	AYG	CDC	2023-11-02	F	An. squamosus	Dikuna-derb	Medium	Negative	Negative	Negative
Amhara	Ayehu Gagusa	AYG	CDC	2023-11-02	F	An.demeilloni	Dikuna-derb	Medium	Negative	positive	Negative
Amhara	Ayehu Gagusa	AYG	CDC	2023-12-02	F	An. cinereus	Wofcho Mender	Low	Negative	positive	Negative
Amhara	Ayehu Gagusa	AYG	CDC	2023-12-02	F	An.demeilloni	Wofcho Mender	Low	Negative	Negative	Negative
Amhara	Ayehu Gagusa	AYG	CDC	2023-12-02	HG	An.demeilloni	Wofcho Mender	Low	Negative	positive	Negative
Amhara	Ayehu Gagusa	AYG	CDC	2023-12-02	F	An.demeilloni	Wofcho Mender	Low	Negative	positive	Negative
Amhara	Ayehu Gagusa	AYG	CDC	2023-12-02	F	An.demeilloni	Wofcho Mender	Low	Negative	positive	Negative
Amhara	Ayehu Gagusa	AYG	CDC	2023-12-02	F	An.gambiae complex	Wofcho Mender	Low	Negative	Negative	Negative
Amhara	Ayehu Gagusa	AYG	CDC	2023-12-02	F	An. coustani	Wofcho Mender	Low	Negative	positive	Negative
Amhara	Ayehu Gagusa	AYG	CDC	2023-12-02	F	An. pretoriensis	Wofcho Mender	Low	Negative	positive	Negative
Amhara	Ayehu Gagusa	AYG	CDC	2023-12-02	F	An.demeilloni	Wofcho Mender	Low	Negative	positive	Negative
Amhara	Ayehu Gagusa	AYG	CDC	2023-12-02	F	An.demeilloni	Wofcho Mender	Low	Negative	positive	Negative
Amhara	Ayehu Gagusa	AYG	CDC	2023-12-02	F	An.gambiae complex	Wofcho Mender	Low	Negative	positive	Negative
Amhara	Ayehu Gagusa	AYG	CDC	2023-12-02	F	An.demeilloni	Wofcho Mender	Low	Negative	Negative	Negative
Amhara	Ayehu Gagusa	AYG	CDC	2023-12-02	F	An.demeilloni	Wofcho Mender	Low	Negative	positive	Negative
Amhara	Ayehu Gagusa	AYG	CDC	2023-12-02	F	An.demeilloni	Wofcho Mender	Low	Negative	positive	Negative
Amhara	Ayehu Gagusa	AYG	CDC	2023-12-02	F	An.demeilloni	Wofcho Mender	Low	Negative	positive	Negative
Amhara	Ayehu Gagusa	AYG	CDC	2023-12-02	F	An.gambiae complex	Wofcho Mender	Low	Negative	positive	Negative
Amhara	Ayehu Gagusa	AYG	CDC	2023-11-02	HG	An. cinereus	Dikuna-derb	Medium	Negative	Negative	Negative
Amhara	Ayehu Gagusa	AYG	CDC	2023-11-02	F	An.demeilloni	Dikuna-derb	Medium	Negative	Negative	Negative
Amhara	Ayehu Gagusa	AYG	CDC	2023-11-02	F	An.demeilloni	Dikuna-derb	Medium	Negative	positive	Negative
Amhara	Ayehu Gagusa	AYG	CDC	2023-11-02	F	An.demeilloni	Dikuna-derb	Medium	Negative	positive	Negative
Amhara	Ayehu Gagusa	AYG	CDC	2023-11-02	F	An.demeilloni	Dikuna-derb	Medium	Negative	positive	Negative
Amhara	Ayehu Gagusa	AYG	CDC	2023-11-02	F	An.demeilloni	Dikuna-derb	Medium	Negative	positive	Negative
Amhara	Ayehu Gagusa	AYG	CDC	2023-11-02	F	An.demeilloni	Dikuna-derb	Medium	Negative	positive	Negative
Amhara	Ayehu Gagusa	AYG	CDC	2023-11-02	F	An.demeilloni	Dikuna-derb	Medium	Negative	positive	Negative
Amhara	Ayehu Gagusa	AYG	CDC	2023-11-02	F	An.demeilloni	Dikuna-derb	Medium	Negative	Negative	Negative
Amhara	Ayehu Gagusa	AYG	CDC	2023-08-02	HG	An.demeilloni	Dikuna-derb	Medium	Negative	Negative	Negative
Amhara	Ayehu Gagusa	AYG	CDC	2023-08-02	F	An.demeilloni	Dikuna-derb	Medium	Negative	Negative	Negative
Amhara	Ayehu Gagusa	AYG	CDC	2023-08-02	F	An.demeilloni	Dikuna-derb	Medium	Negative	positive	Negative
Amhara	Ayehu Gagusa	AYG	CDC	2023-08-02	F	An.demeilloni	Dikuna-derb	Medium	Negative	Negative	Negative
Amhara	Ayehu Gagusa	AYG	CDC	2023-09-02	F	An.demeilloni	Ambela	High	Negative	positive	Negative
Amhara	Ayehu Gagusa	AYG	CDC	2023-09-02	F	An. cinereus	Ambela	High	Negative	positive	Negative
Amhara	Ayehu Gagusa	AYG	CDC	2023-09-02	F	An.demeilloni	Ambela	High	Negative	positive	Negative
Amhara	Ayehu Gagusa	AYG	CDC	2023-09-02	F	An. cinereus	Ambela	High	Negative	positive	Negative
Amhara	Ayehu Gagusa	AYG	CDC	2023-09-02	F	An.demeilloni	Ambela	High	Negative	positive	Negative
Amhara	Ayehu Gagusa	AYG	CDC	2023-09-02	F	An.demeilloni	Ambela	High	Negative	Negative	Negative
Amhara	Ayehu Gagusa	AYG	CDC	2023-09-02	F	An.demeilloni	Ambela	High	Negative	positive	Negative
Amhara	Ayehu Gagusa	AYG	CDC	2023-09-02	F	An.demeilloni	Ambela	High	Negative	positive	Negative
Amhara	Ayehu Gagusa	AYG	CDC	2023-09-02	F	An.demeilloni	Ambela	High	Negative	Negative	Negative
Amhara	Ayehu Gagusa	AYG	CDC	2023-09-02	F	An.demeilloni	Ambela	High	Negative	positive	Negative
Amhara	Ayehu Gagusa	AYG	CDC	2023-09-02	F	An.demeilloni	Ambela	High	Negative	positive	Negative
Amhara	Ayehu Gagusa	AYG	CDC	2023-09-02	F	An.demeilloni	Ambela	High	Negative	positive	Negative
Amhara	Ayehu Gagusa	AYG	CDC	2023-09-02	F	An.demeilloni	Ambela	High	Negative	positive	Negative
Amhara	Ayehu Gagusa	AYG	CDC	2023-09-02	F	An.demeilloni	Ambela	High	Negative	Negative	Negative
Amhara	Ayehu Gagusa	AYG	CDC	2023-09-02	F	An.demeilloni	Ambela	High	Negative	positive	Negative
Amhara	Ayehu Gagusa	AYG	CDC	20/02/2023	F	An. cinereus	Ambela	High	Negative	positive	Negative
Amhara	Jabitehnan	WGJ	CDC	20/02/2023	F	An.demeilloni	Ergibkeberomeda	High	Negative	positive	Negative
Amhara	Jabitehnan	WGJ	CDC	20/02/2023	F	An.demeilloni	Ergibkeberomeda	High	Negative	Negative	Negative
Amhara	Jabitehnan	WGJ	CDC	20/02/2023	F	An.demeilloni	Ergibkeberomeda	High	Negative	Negative	Negative
Amhara	Jabitehnan	WGJ	CDC	20/02/2023	F	An.demeilloni	Ergibkeberomeda	High	Negative	Negative	Negative
Amhara	Jabitehnan	WGJ	CDC	20/02/2023	F	An.demeilloni	Ergibkeberomeda	High	Negative	Negative	Negative
Amhara	Jabitehnan	WGJ	CDC	20/02/2023	F	An.gambiae complex	Ergibkeberomeda	High	Negative	positive	Negative
Amhara	Jabitehnan	WGJ	CDC	20/02/2023	F	An.gambiae complex	Ergibkeberomeda	High	Negative	Negative	Negative
Amhara	Jabitehnan	WGJ	CDC	20/02/2023	F	An.demeilloni	Ergibkeberomeda	High	Negative	Negative	Negative
Amhara	Jabitehnan	WGJ	CDC	20/02/2023	HG	An.demeilloni	Ergibkeberomeda	High	Negative	Negative	Negative
Amhara	Jabitehnan	WGJ	CDC	20/02/2023	F	An.pharoensis	Ergibkeberomeda	High	Negative	positive	Negative
Amhara	Jabitehnan	WGJ	CDC	20/02/2023	F	An. pretoriensis	Ergibkeberomeda	High	Negative	Negative	Negative
Amhara	Jabitehnan	WGJ	CDC	20/02/2023	F	An.gambiae complex	Ergibkeberomeda	High	Negative	positive	Negative
Amhara	Jabitehnan	WGJ	CDC	20/02/2023	F	An.demeilloni	Gorf kawuncha	Medium	Negative	Negative	Negative
Amhara	Jabitehnan	WGJ	CDC	20/02/2023	G	An.demeilloni	Gorf kawuncha	Medium	Negative	Negative	Negative
Amhara	Jabitehnan	WGJ	CDC	20/02/2023	G	An.demeilloni	Gorf kawuncha	Medium	Negative	Negative	Negative
Amhara	Jabitehnan	WGJ	CDC	20/02/2023	F	An.gambiae complex	Gorf kawuncha	Medium	Negative	Negative	Negative
Amhara	Jabitehnan	WGJ	CDC	20/02/2023	HG	An.gambiae complex	Gorf kawuncha	Medium	Negative	Negative	Negative
Amhara	Jabitehnan	WGJ	CDC	20/02/2023	G	An. cinereus	Gorf kawuncha	Medium	Negative	Negative	Negative
Amhara	Jabitehnan	WGJ	CDC	20/02/2023	F	An. cinereus	Gorf kawuncha	Medium	Negative	positive	Negative
Amhara	Jabitehnan	WGJ	CDC	20/02/2023	F	An.demeilloni	Gorf kawuncha	Medium	Negative	positive	Negative
Amhara	Jabitehnan	WGJ	CDC	20/02/2023	G	An. cinereus	Gorf kawuncha	Medium	Negative	Negative	Negative
Amhara	Jabitehnan	WGJ	CDC	24/02/2023	HG	An. cinereus	Wega Gunisa	Medium	Negative	Negative	Negative
Amhara	Jabitehnan	WGJ	CDC	24/02/2023	G	An. cinereus	Wega Gunisa	Medium	Negative	Negative	Negative
Amhara	Jabitehnan	WGJ	CDC	24/02/2023	F	An.gambiae complex	Wega Gunisa	Medium	Negative	Negative	Negative
Amhara	Jabitehnan	WGJ	CDC	24/02/2023	F	An.gambiae complex	Wega Gunisa	Medium	Negative	Negative	Negative
Amhara	Jabitehnan	WGJ	CDC	24/02/2023	F	An. cinereus	Wega Gunisa	Medium	Negative	positive	Negative
Amhara	Jabitehnan	WGJ	CDC	24/02/2023	F	An. cinereus	Wega Gunisa	Medium	Negative	positive	Negative
Amhara	Jabitehnan	WGJ	CDC	24/02/2023	G	An.gambiae complex	Wega Gunisa	Medium	Negative	Negative	Negative
Amhara	Jabitehnan	WGJ	CDC	24/02/2023	F	An.demeilloni	Wega Gunisa	Medium	Negative	Negative	Negative
Amhara	Jabitehnan	WGJ	CDC	24/02/2023	F	An.gambiae complex	Wega Gunisa	Medium	Negative	Negative	Negative
Amhara	Jabitehnan	WGJ	CDC	21/02/2023	F	An.gambiae complex	Wega Gunisa	Medium	Negative	Negative	Negative
Amhara	Jabitehnan	WGJ	CDC	21/02/2023	F	An.demeilloni	Wega Gunisa	Medium	Negative	Negative	Negative
Amhara	Jabitehnan	WGJ	CDC	21/02/2023	F	An.gambiae complex	Wega Gunisa	Medium	Negative	positive	Negative
Amhara	Jabitehnan	WGJ	CDC	21/02/2023	HG	An.demeilloni	Wega Gunisa	Medium	Negative	Negative	Negative
Amhara	Jabitehnan	WGJ	CDC	21/02/2023	F	An. squamosus	Wega Gunisa	Medium	Negative	positive	Negative
Amhara	Jabitehnan	WGJ	CDC	21/02/2023	F	An.demeilloni	Wega Gunisa	Medium	Negative	positive	Negative
Amhara	Jabitehnan	WGJ	CDC	21/02/2023	F	An. squamosus	Wega Gunisa	Medium	Negative	Negative	Negative
Amhara	Jabitehnan	WGJ	CDC	21/02/2023	F	An. squamosus	Wega Gunisa	Medium	Negative	Negative	Negative
Amhara	Jabitehnan	WGJ	CDC	21/02/2023	F	An. cinereus	Wega Gunisa	Medium	Negative	Negative	Negative
Amhara	Jabitehnan	WGJ	CDC	25/02/2023	F	An.demeilloni	Mender meter	Low	Negative	Negative	Negative

## Sheet: Districts
		Districts	Ayehu Gagusa	Jabitehnan	Ebinat	Total
		An.demeilloni	71	32	9	112
		An.cinereus	17	17	59	93
		An. gambiae complex	11	23	6	40
		An. coustani	5	0	0	5
		An. pharoensis	3	1	0	4
		An. squamosus	1	3	0	4
		An. pretoriensis	2	1	0	3
